# Supplementary material for: Severe gastrointestinal involvement in pediatric IgA vasculitis: a retrospective single-center cohort study in China
Source: Front Pediatr. 2023 Aug 8;11:1194214. doi: 10.3389/fped.2023.1194214 (PMC10442948; doi:10.3389/fped.2023.1194214)
Supplement: Supplementary file 1 [file Table1.xlsx]

## Sheet: Sheet1
Table S1 Univariate logistics regression analysis for possible risk factors for severe GI involvement in IgAV patients
	P value	OR (95% CI)
Rare onset age	0.035	2.106 ( 1.055, 4.202)
Vomitting	0	2.372 (1.676, 3.358)
Location of skin lesions	0.018	1.484 ( 1.069, 2.061)
Neutrophil-to-lymphocyte ratio≥3.27	0	2.616 ( 1.873, 3.652)
PLT(*10^9/L)	0.135	1.001 ( 1.000, 1.002)
ESR (mm/h)	0.303	0.994 ( 0.984, 1.005)
Serum albumin ≤38.25(g/L)	0	3.922 ( 2.780, 5.533)
D dimer≥3.26 (mg/L)	0.002	1.728 ( 1.221, 2.447)
